# Supplementary material for: Tailoring the Microstructure and Mechanical Properties of Phenolic Aerogels with Graphene Oxide
Source: Gels. 2025 Dec 30;12(1):34. doi: 10.3390/gels12010034 (PMC12840860; doi:10.3390/gels12010034)
Supplement: Supplementary file 1 [file gels-12-00034-s001.zip]

Archive with 1 entries (1 files):
- gels-4029462-supplementary.pdf
